# Supplementary material for: Modulating the antioxidant system by exogenous 2-(3,4-dichlorophenoxy) triethylamine in maize seedlings exposed to polyethylene glycol-simulated drought stress
Source: PLoS One. 2018 Sep 5;13(9):e0203626. doi: 10.1371/journal.pone.0203626 (PMC6124772; doi:10.1371/journal.pone.0203626)
Supplement: S2 File — This file contains date including the generation rate of O2·−, H2O2 content, MDA content and EL. (XLSX) [file pone.0203626.s002.xlsx]

## Sheet: Sheet1
		Indicator	Treatment	0 day					1 day					3 day					5 day					7 day
		O2·— generation rate (nmol·min-1·g-1 FW)	Control	83.21	98.49	111.47	88.16	131.56	112.79	82.74	140.81	122.53	120.83	118.53	131.35	122.68	151.26	102.14	118.66	103.34	130.63	123.46	150.16	104.16	146.64	153.13	124.25	102.75
			DCPTA	116.35	84.16	90.18	86.77	114.82	160.52	85.45	119.23	115.16	119.77	132.92	143.31	137.28	173.85	107.96	152.94	146.38	175.27	196.88	165.82	176.56	154.47	183.72	198.33	177.34
			PEG	118.63	89.86	92.34	87.35	113.49	251.91	228.33	265.71	298.18	265.39	273.45	330.22	321.81	360.16	321.49	395.62	321.44	342.21	302.43	341.47	360.83	389.19	328.74	399.46	318.93
			PEG+DCPTA	119.45	93.73	79.32	86.24	109.41	281.62	239.17	236.65	209.47	236.65	284.46	226.63	345.25	276.58	295.77	265.49	302.68	226.24	272.57	256.32	251.54	212.33	292.76	242.12	262.37
		H2O2 content (nmol·g-1 FW)	Control	53.65	63.22	66.31	69.12	66.47	58.66	62.43	66.81	62.76	66.32	58.41	54.65	75.18	64.23	65.42	59.57	76.95	67.41	66.99	67.52	54.24	71.42	67.11	61.97	67.75
			DCPTA	58.76	69.36	61.18	66.39	56.12	53.72	66.61	59.68	56.16	59.34	65.82	79.73	68.27	69.43	64.12	73.86	72.37	65.49	77.34	67.12	80.64	61.71	77.05	71.12	77.23
			PEG	54.95	66.76	64.67	70.31	64.48	116.25	141.83	134.26	131.62	134.38	136.15	152.56	123.27	142.13	133.92	140.23	148.48	143.56	128.62	163.91	129.47	156.43	162.72	156.36	182.81
			PEG+DCPTA	62.93	53.46	69.41	71.54	72.85	89.17	116.44	97.38	106.4	97.63	132.72	117.54	104.67	117.53	114.95	124.76	114.25	114.63	124.74	124.62	128.95	116.37	99.63	116.46	109.32
		MDA content (nmol·g-1 FW)	Control	3.152	3.956	3.923	3.744	3.645	3.195	3.712	3.215	3.188	3.991	3.814	3.567	3.075	3.591	3.609	4.229	3.547	3.745	3.543	3.725	4.792	4.372	4.091	4.373	4.028
			DCPTA	3.908	3.522	2.825	3.552	3.421	3.942	3.445	3.047	3.263	3.146	3.425	3.071	3.362	3.963	3.234	3.425	3.219	3.828	3.617	4.228	4.618	3.965	4.858	3.849	4.974
			PEG	3.902	2.601	3.429	3.315	3.603	5.252	3.938	4.166	4.423	4.675	5.044	5.748	5.832	5.565	5.831	7.021	6.316	7.462	7.376	7.128	7.276	8.384	7.803	8.842	8.159
			PEG+DCPTA	3.018	3.085	3.848	3.944	3.492	4.775	4.991	3.943	4.839	4.656	5.157	5.038	5.322	4.504	5.325	5.325	6.074	5.516	5.657	6.573	6.842	6.345	6.299	6.954	6.187
		Relative EL (%)	Control	13.548	13.815	9.293	10.984	9.126	14.306	12.717	10.598	12.724	10.516	18.728	14.295	14.871	14.233	14.862	18.648	15.722	16.517	19.745	13.584	23.708	18.376	19.587	18.319	17.505
			DCPTA	13.341	9.443	10.564	9.455	10.268	12.284	9.121	11.336	12.182	11.538	18.314	17.306	13.853	15.375	13.857	17.657	18.594	18.842	14.505	18.893	19.548	19.656	15.124	18.824	18.166
			PEG	13.578	10.886	9.249	10.882	9.229	17.323	20.104	19.448	22.136	19.415	33.784	32.495	36.687	34.421	30.686	43.734	41.267	38.932	42.278	44.966	51.485	51.751	53.534	50.356	47.132
			PEG+DCPTA	14.108	11.206	10.531	11.289	10.335	18.335	15.197	18.466	16.119	19.341	29.704	24.436	27.677	26.405	29.683	32.714	38.891	37.962	34.265	32.684	38.459	40.942	42.418	37.706	43.655
