# Supplementary material for: Modulating the antioxidant system by exogenous 2-(3,4-dichlorophenoxy) triethylamine in maize seedlings exposed to polyethylene glycol-simulated drought stress
Source: PLoS One. 2018 Sep 5;13(9):e0203626. doi: 10.1371/journal.pone.0203626 (PMC6124772; doi:10.1371/journal.pone.0203626)
Supplement: S3 File — This file contains date including the activities of SOD, POD, CAT, APX, GR, DHAR and MDHAR. (XLSX) [file pone.0203626.s003.xlsx]

## Sheet: Sheet1
		Antioxidant enzyme activity (μmol·min-1·mg-1proein)	Treatment	0 day					1 day					3 day					5 day					7 day
		SOD	Control	28.8144	57.4896	47.9892	40.3071	48.4155	41.0814	36.6705	57.6288	45.9186	49.0332	34.1475	42.0297	58.4031	42.5082	50.3208	31.5201	41.8905	29.8584	41.9688	47.1627	39.3762	31.6767	44.718	31.8855	44.6484
			DCPTA	51.3996	36.6009	29.5539	41.3424	46.4145	45.3357	37.7493	41.0988	46.3275	47.3541	62.0832	46.4667	39.3936	46.5972	48.5634	53.6355	45.8577	36.2703	54.4881	62.3442	55.9845	51.7476	62.1093	63.3882	53.3484
			PEG	47.9805	41.9427	45.0486	33.2601	39.6633	91.2978	76.4295	75.2637	84.9033	75.3594	95.8392	106.349	80.9796	97.5879	89.7666	98.8929	84.3726	86.0169	101.738	68.5386	68.3124	83.9115	77.2038	92.6115	76.8906
			PEG+DCPTA	32.3727	36.8097	47.0496	39.8373	50.6775	110.325	88.5138	100.468	97.1442	100.537	114.605	138.147	95.2998	120.243	112.891	109.846	128.055	144.281	128.577	126.263	98.5971	127.438	110.847	136.146	146.003
		POD	Control	136	241.647	206.824	216.824	210.529	136.588	277.353	213.294	219.824	216.706	130.882	284.176	218.294	192.706	166.059	124.882	165.588	225.353	154.294	167.235	125.529	158	139.941	249.647	180.706
			DCPTA	147.529	276.882	199.824	220.824	197.882	130.059	243	201.235	198.529	203.353	149.176	255.353	207.529	209.235	197.235	303.824	145.353	221.706	244.353	204.588	173.235	249.765	219.529	195.941	190.235
			PEG	124.412	242.412	210.471	225.529	209.882	382	281.471	273.588	337.353	273.353	374.588	488.118	463.941	374.529	452.176	412.471	307.176	371.059	413.824	425.529	452.647	370.294	425.647	464.059	411.294
			PEG+DCPTA	130.647	266.529	182.824	208.353	182.706	334.176	304.353	325.941	304	207.941	363.118	522	467.882	422.294	463.294	448.588	571.706	563.765	448.471	512.471	624.471	564.235	539.529	481.882	491.471
		CAT	Control	26.235	27.39	23.045	26.07	22.055	26.015	26.18	26.334	23.925	25.08	26.015	26.18	24.97	27.39	26.29	25.905	22.33	26.51	26.29	24.64	24.475	23.32	22.165	24.97	26.565
			DCPTA	23.98	22.275	23.43	26.345	26.07	26.29	23.595	25.575	26.18	22.88	25.08	26.95	23.155	25.96	22.055	27.335	27.335	23.815	25.465	26.048	22.165	26.565	26.675	26.29	24.255
			PEG	24.915	27.06	22.275	22.825	26.125	22.44	23.925	23.32	25.3	21.285	19.14	19.085	21.01	16.665	16.995	16.72	13.805	15.235	13.915	12.705	11.935	10.01	13.64	10.505	11.99
			PEG+DCPTA	24.585	27.335	26.51	25.52	22.22	22.165	22.33	22.88	26.455	19.14	21.78	21.01	20.955	19.14	16.995	15.785	20.79	16.17	17.82	17.38	14.135	19.085	16.17	16.06	15.235
		APX	Control	47.5358	46.8026	58.4116	44.603	47.1692	52.7904	49.491	52.0572	49.2466	57.6784	49.491	53.8902	49.0022	60.8556	54.1346	51.6906	61.711	53.8902	50.713	49.3688	46.8026	53.8902	52.6682	43.2588	44.2364
			DCPTA	47.9024	49.7354	49.6132	40.937	49.7354	52.6682	46.5582	49.0022	54.379	51.5684	47.1692	52.6682	58.4116	50.713	51.8128	58.045	55.1122	53.6458	63.9106	56.5786	61.711	54.7456	57.3118	51.6906	55.4788
			PEG	48.1468	51.2018	49.2466	43.2588	58.1672	73.8088	76.375	72.2202	79.7966	70.1428	79.1856	72.3424	79.5522	82.3628	76.4972	74.2976	75.6418	71.7314	70.0206	80.041	58.9004	64.155	73.8088	64.8882	64.5216
			PEG+DCPTA	53.2792	50.102	48.5134	52.0572	61.5888	75.8862	69.7762	77.4748	75.2752	81.1408	82.2406	86.0288	84.0736	75.8862	91.8944	89.9392	81.7518	83.2182	88.595	77.4748	84.6846	82.8516	88.1062	71.8536	82.2406
		GR	Control	3.16576	3.06123	3.52415	3.62868	4.0468	3.37482	3.30016	3.22549	3.98707	4.40519	3.47935	3.34496	4.27079	3.98707	3.67348	3.76308	3.22549	4.0468	4.39025	3.50922	3.0015	3.68841	3.79294	3.92734	3.50922
			DCPTA	3.21056	3.03137	3.59881	3.47935	3.9124	3.49428	3.67348	3.47935	4.16626	3.99603	3.67348	3.06123	3.71828	3.33002	3.9124	3.33002	4.43505	3.94227	4.28573	3.9572	4.39025	3.65855	3.38975	3.82281	3.92734
			PEG	3.21056	3.10603	2.9567	3.52415	3.92734	5.1369	4.67398	5.70434	5.31609	5.15183	6.24193	5.62968	6.36139	6.45099	6.77951	6.36139	5.24143	6.003	6.36139	5.77901	5.94327	4.58438	5.03237	5.39076	5.59981
			PEG+DCPTA	3.34496	3.15083	3.10603	3.30016	4.07667	5.77901	5.49529	5.83874	5.36089	4.68891	6.58538	6.06273	6.92884	6.70485	6.82431	6.48085	6.97364	7.34696	6.52565	6.76458	6.51072	6.60032	6.77951	6.01793	6.92884
		DHAR	Control	2395.47	2588.8	2220.8	2388.27	2652.27	2324.27	2577.07	2434.13	2257.6	2660	2379.73	2378.13	2451.2	2502.13	2764.8	2652.8	2512.53	2614.4	2651.47	2406.67	2660	2413	2440	2716	2508
			DCPTA	2515.2	2428.8	2360.53	2524.53	2716	2252.8	2419.2	2236.27	2612	2438.93	2722.13	2653.87	2787.2	2459.73	2662.4	2854.4	2855.47	2848.53	2548.53	2596	3194.13	2770.13	2849.6	2918.93	2750.67
			PEG	2519.47	2534.93	2359.47	2782.93	2548.53	2068.27	2106.13	1709.87	1647.73	2102.13	1780.8	1821.87	1699.2	1505.6	1295.47	1367.47	1524.8	1285.87	1375.2	1650.4	1267.47	951.467	1118.93	1063.2	1379.73
			PEG+DCPTA	2586.13	2307.73	2412.8	2576.8	2313.33	1905.6	1923.2	2355.2	1916.8	2062.67	1788.8	1930.13	1640.53	2073.07	1679.47	1733.07	1660.8	2046.4	1726.67	1678.4	1528.27	1447.47	1830.13	1665.33	1587.2
		MDHAR	Control	3713.5	3894.1	4560.5	4113.9	3912.3	4096.4	3434.9	3669.4	4106.9	3761.8	4062.8	4373.6	4236.4	3706.5	4328.8	4533.2	4007.5	4251.1	4531.8	4736.9	3735.9	4241.3	4104.8	4084.5	4591.3
			DCPTA	4049.5	3676.4	3540.6	4406.5	4034.1	3673.6	4236.4	3668.7	4372.9	4236.4	3964.8	4161.5	4396.7	3846.5	4169.9	4713.8	4483.5	4229.4	4870.6	4512.9	4511.5	4197.2	4531.8	4538.8	4092.2
			PEG	4047.4	4244.8	3567.9	4057.9	4553.5	4125.1	3621.8	3454.5	3774.4	3614.1	3239.6	2842.7	3467.1	3602.2	3215.8	2995.3	2670.5	2664.9	2265.9	2718.8	2350.6	1781.5	1937.6	1368.5	1669.5
			PEG+DCPTA	3943.8	4356.8	3634.4	3734.5	4216.8	4446.4	3782.8	3483.9	4112.5	3798.2	3822.7	3455.9	3788.4	4197.2	3602.2	3179.4	3263.4	3913.7	3349.5	2986.9	2913.4	2670.5	2361.8	3629.5	2714.6
