# Supplementary material for: Modulating the antioxidant system by exogenous 2-(3,4-dichlorophenoxy) triethylamine in maize seedlings exposed to polyethylene glycol-simulated drought stress
Source: PLoS One. 2018 Sep 5;13(9):e0203626. doi: 10.1371/journal.pone.0203626 (PMC6124772; doi:10.1371/journal.pone.0203626)
Supplement: S4 File — This file contains date including the contents of AsA, DHA, GSH and GSSG, and ratio of AsA/DHA and GSH/GSSG. (XLSX) [file pone.0203626.s004.xlsx]

## Sheet: Sheet1
		Indicator	Treatment	0 day					1 day					3 day					5 day					7 day
		AsA content (nmol·g-1 FW)	Control	22.931	19.524	22.134	19.643	20.768	22.341	20.245	19.741	20.354	19.542	22.374	19.767	20.275	19.231	20.212	19.775	22.467	20.281	21.453	20.346	18.212	22.332	18.328	21.435	19.864
			DCPTA	21.105	20.136	19.864	22.764	19.254	21.223	20.532	22.026	20.674	19.674	21.452	22.661	19.757	20.433	19.322	20.252	22.346	19.759	21.323	19.759	18.821	22.485	19.774	21.547	20.786
			PEG	21.035	20.087	19.851	22.076	19.153	19.785	20.512	18.986	20.678	18.568	14.934	15.924	17.351	16.856	11.646	14.992	12.523	10.931	14.368	11.735	9.068	8.678	13.091	10.583	8.142
			PEG+DCPTA	21.051	20.3529	19.845	22.653	19.247	16.952	17.362	20.857	19.564	20.454	15.312	20.031	16.421	17.024	19.745	16.231	17.841	18.952	15.843	18.547	13.325	16.835	16.941	15.944	16.923
		DHA content (nmol·g-1 FW)	Control	2.09703	2.068	2.16237	2.07709	1.76704	2.17642	1.89951	1.75257	1.93075	2.048	2.08869	2.07615	2.04839	1.65045	2.11733	1.92645	2.01407	2.04301	1.68206	2.06223	1.78095	1.8199	1.65999	1.89272	1.99178
			DCPTA	1.91846	1.6991	1.79911	2.15425	1.97517	2.05132	2.0631	1.95821	2.18726	1.73722	2.02664	2.49241	1.77975	1.91733	1.66068	2.01633	1.93221	1.75682	2.02248	1.75402	1.47604	1.81903	1.96463	1.88414	2.2712
			PEG	1.87177	1.8877	1.97975	2.3776	1.76428	2.38058	2.49204	1.93656	1.99865	1.9449	2.50949	2.32094	2.86557	2.82724	2.79482	2.413	2.68101	3.49122	3.32362	2.77096	3.3326	3.26486	2.98133	3.43047	3.79757
			PEG+DCPTA	1.85782	1.8774	1.98034	2.12127	2.03974	1.46834	1.63546	1.90789	2.00739	2.12134	1.83795	2.289	1.81227	1.94006	2.415	2.05586	2.77595	2.25969	1.87402	1.8674	2.65862	2.88715	2.77949	2.59463	2.07746
		AsA/DHA	Control	10.935	9.441	10.236	9.457	11.753	10.265	10.658	11.264	10.542	9.542	10.712	9.521	9.898	11.652	9.546	10.265	11.155	9.927	12.754	9.866	10.226	12.271	11.041	11.325	9.973
			DCPTA	11.001	11.851	11.041	10.567	9.748	10.346	9.952	11.248	9.452	11.325	10.585	9.092	11.101	10.657	11.635	10.044	11.565	11.247	10.543	11.265	12.751	12.361	10.065	11.436	9.152
			PEG	11.238	10.641	10.027	9.285	10.856	8.311	8.231	9.804	10.346	9.547	5.951	6.861	6.055	5.962	4.167	6.213	4.671	3.131	4.323	4.235	2.721	2.658	4.391	3.085	2.144
			PEG+DCPTA	11.331	10.841	10.021	10.679	9.436	11.545	10.616	10.932	9.746	9.642	8.331	8.751	9.061	8.775	8.176	7.895	6.427	8.387	8.454	9.932	5.012	5.831	6.095	6.145	8.146
		GSH content (nmol·g-1 FW)	Control	0.931	0.593	0.624	0.743	0.689	0.488	0.813	0.944	0.627	0.721	0.391	0.784	0.957	0.587	0.934	0.691	0.726	0.988	0.335	0.535	0.481	0.652	0.708	0.932	0.794
			DCPTA	0.595	0.946	0.751	0.635	0.478	0.632	0.528	0.751	0.921	0.532	0.694	0.734	0.772	0.438	0.528	0.844	0.494	0.909	0.552	0.708	0.871	0.818	0.641	0.571	0.945
			PEG	0.495	0.739	0.741	0.834	0.973	0.852	0.794	0.894	0.762	0.785	1.202	0.825	0.914	0.683	0.823	0.993	1.148	1.054	1.092	0.853	1.231	0.984	1.341	0.984	1.106
			PEG+DCPTA	0.684	0.708	0.736	0.679	0.912	1.061	0.932	1.204	0.993	1.121	1.474	1.084	1.295	1.186	1.053	1.226	1.136	1.549	1.382	1.315	1.631	1.776	1.588	1.333	1.384
		GSSG content (nmol·g-1 FW)	Control	0.31023	0.157671	0.18066	0.224404	0.20105	0.159425	0.212216	0.30305	0.182109	0.21363	0.0997195	0.231678	0.311017	0.187301	0.276741	0.182515	0.220133	0.321719	0.101117	0.164514	0.14705	0.169527	0.224691	0.270067	0.252384
			DCPTA	0.191874	0.284854	0.219462	0.197573	0.128013	0.203543	0.138292	0.200748	0.261425	0.155738	0.186861	0.244504	0.214802	0.126809	0.141821	0.213293	0.137451	0.278237	0.182058	0.198097	0.227296	0.220129	0.211064	0.177495	0.283613
			PEG	0.155563	0.211687	0.22179	0.253265	0.257203	0.336626	0.341212	0.420706	0.355742	0.333617	0.542909	0.526148	0.555623	0.434202	0.513092	0.67322	0.693237	0.558855	0.778332	0.630917	0.750152	0.729429	0.988209	0.765759	0.781625
			PEG+DCPTA	0.202068	0.22685	0.211555	0.174371	0.290169	0.345941	0.322938	0.445102	0.314838	0.350971	0.567797	0.345553	0.46566	0.52805	0.38097	0.569174	0.449189	0.517714	0.477705	0.454545	0.606997	0.607179	0.670891	0.467227	0.602525
		GSH/GSSG	Control	3.001	3.761	3.454	3.311	3.427	3.061	3.831	3.115	3.443	3.375	3.921	3.384	3.077	3.134	3.375	3.786	3.298	3.071	3.313	3.252	3.271	3.846	3.151	3.451	3.146
			DCPTA	3.101	3.321	3.422	3.214	3.734	3.105	3.818	3.741	3.523	3.416	3.714	3.002	3.594	3.454	3.723	3.957	3.594	3.267	3.032	3.574	3.832	3.716	3.037	3.217	3.332
			PEG	3.182	3.491	3.341	3.293	3.783	2.531	2.327	2.125	2.142	2.353	2.214	1.568	1.645	1.573	1.604	1.475	1.656	1.886	1.403	1.352	1.641	1.349	1.357	1.285	1.415
			PEG+DCPTA	3.385	3.121	3.479	3.894	3.143	3.067	2.886	2.705	3.154	3.194	2.596	3.137	2.781	2.246	2.764	2.154	2.529	2.992	2.893	2.893	2.687	2.925	2.367	2.853	2.297
