# Supplementary material for: Modulating the antioxidant system by exogenous 2-(3,4-dichlorophenoxy) triethylamine in maize seedlings exposed to polyethylene glycol-simulated drought stress
Source: PLoS One. 2018 Sep 5;13(9):e0203626. doi: 10.1371/journal.pone.0203626 (PMC6124772; doi:10.1371/journal.pone.0203626)
Supplement: S5 File — This file contains date including the relative expression level of APX1.1, APX1.2, APX2, APX3, APX4, APX5, APX6, APX7, GR1, GR2, DHAR1, DHAR2, DHAR3, MDHAR1, MDHAR2, MDHAR3 and MDHAR4. (XLSX) [file pone.0203626.s005.xlsx]

## Sheet: Sheet1
		Relative expression level	Treatment	0 day					1 day					3 day					5 day					7 day
		APX1.1	Control	1	1.12	0.87	0.86	1.38	1.02	1.35	0.88	0.83	1.12	0.93	0.91	1.39	1.38	1.03	1.31	1.22	0.89	0.94	1.13	1.01	1.41	0.85	0.88	1.13
			DCPTA	1.21	0.92	0.81	1.31	1.22	1.59	1.63	1.46	1.17	1.12	1.41	1.67	1.83	1.84	1.85	1.53	1.44	1.43	1.97	1.65	2.18	1.62	1.85	1.62	2.14
			PEG	0.91	0.87	1.22	1.39	1.02	6.05	6.87	6.09	5.66	6.04	4.14	4.97	5.02	5.15	4.86	4.13	4.19	3.65	3.73	4.36	2.55	3.14	2.72	2.96	3.27
			PEG+DCPTA	1.22	1.05	0.83	0.91	1.31	6.16	5.23	5.67	6.02	6.37	6.37	6.12	6.03	6.56	5.48	4.49	5.12	5.26	5.51	5.44	5.23	5.39	4.79	4.26	4.39
		APX1.2	Control	1	1.02	1.18	0.89	0.97	1.12	1.01	1.15	0.89	0.97	1.04	1.06	1.14	0.93	0.98	1.14	1.18	1.07	1.13	0.89	1	1.02	1.18	0.89	0.98
			DCPTA	1.13	1.14	1.11	0.87	0.92	1.31	1.02	1.19	1.23	1.18	1.26	1.32	1.14	1.13	1.21	1.31	1.12	1.09	1.17	1.29	1.29	1.21	1.12	1.36	1.54
			PEG	1.02	1.01	1.13	0.92	0.97	2.29	2.51	2.13	2.05	2.83	2.18	2.05	2.13	1.83	1.79	1.75	1.99	1.85	1.82	1.54	1.59	1.98	1.75	1.89	1.43
			PEG+DCPTA	1.12	1.11	1.05	1.12	0.82	2.31	2.84	2.39	2.38	2.45	2.18	2.62	2.39	2.64	2.32	2.25	2.46	2.37	2.18	1.93	2.29	2.18	2.13	2.07	2.55
		APX2	Control	1	1.32	1.24	0.95	0.97	1	1.32	1.25	1.26	0.94	1.33	1.39	1.22	1.11	1.33	1.11	0.96	1.27	0.82	0.88	1.43	1.26	1.23	1.05	1.33
			DCPTA	1.23	1.09	0.92	0.91	0.93	1.92	1.83	1.75	1.37	1.78	1.93	1.84	1.89	1.96	2.32	2.23	1.68	1.91	2.26	1.82	2.03	1.87	2.16	1.82	2.31
			PEG	1.21	1.17	1.08	0.96	0.95	3.31	3.58	3.03	3.62	3.94	3.42	3.36	3.68	3.17	3.53	2.68	2.77	2.93	2.81	3.23	2.78	2.35	2.64	2.79	2.43
			PEG+DCPTA	1.02	1.25	0.98	0.91	0.93	3.43	3.67	3.11	3.52	3.89	3.17	3.49	3.72	3.84	3.68	3.56	3.84	3.52	3.28	3.95	3.59	3.64	3.97	3.15	3.27
		APX3	Control	1	1.15	0.91	0.98	1.28	1.11	1.37	1.34	1.56	1.49	1.53	1.62	1.25	1.12	1.21	1.12	1.15	1.26	1.47	1.09	1.25	1.17	0.91	1.11	1.12
			DCPTA	1.31	0.91	0.97	1.24	1.27	2.64	2.55	2.68	2.09	2.94	2.94	3.78	3.28	3.13	2.94	3.97	3.74	3.28	3.17	3.93	3.97	3.72	3.28	3.17	3.96
			PEG	0.93	0.99	1.21	1.16	1.05	3.45	3.93	3.96	3.75	3.76	2.46	2.92	2.57	2.38	2.92	2.68	1.92	2.14	2.23	1.96	1.92	2.39	1.86	2.11	1.89
			PEG+DCPTA	1.24	1.15	0.87	0.94	1.13	3.19	3.62	3.67	3.73	3.98	2.87	2.91	3.23	2.32	2.96	2.43	1.63	2.16	2.15	1.98	1.81	2.49	1.93	2.04	2.24
		APX4	Control	1	1.12	0.97	0.86	1.18	1.02	1.14	0.92	0.84	1.19	1.17	1.11	0.99	1.37	1.32	0.93	0.96	1.28	1.13	1.02	1.17	1.12	0.97	0.91	1.21
			DCPTA	1.12	0.93	0.95	1.23	1.25	1.38	1.88	1.75	1.64	1.47	1.74	2.23	1.87	1.91	1.98	1.83	2.15	2.27	1.96	2.34	2.19	1.97	1.85	2.46	2.53
			PEG	0.92	0.95	1.27	1.12	1.03	1.53	1.56	1.86	1.58	1.38	1.63	1.51	1.78	1.93	1.87	1.75	2.18	2.25	1.89	1.88	1.88	1.74	1.93	2.12	2.07
			PEG+DCPTA	1.15	1.07	0.87	0.92	1.17	2.25	1.65	1.78	2.14	1.97	2.35	2.49	2.32	2.43	2.94	2.43	2.87	2.68	2.54	2.95	2.43	2.36	2.84	2.95	2.42
		APX5	Control	1	1.12	0.97	0.86	1.18	1.31	1.13	0.95	0.86	1.19	1.23	0.92	0.93	1.25	1.23	0.95	0.96	1.23	1.15	1.06	1.12	1.05	0.87	0.98	1.13
			DCPTA	1.21	0.95	0.98	1.29	1.22	1.25	1.67	1.39	1.28	1.59	1.35	1.65	1.76	1.82	1.47	1.66	1.55	1.48	1.47	1.33	1.45	1.99	1.72	1.56	1.43
			PEG	0.96	0.98	1.29	1.13	1.03	2.91	2.93	2.43	3.15	2.94	2.13	2.58	2.74	2.61	2.54	2.15	2.23	2.14	2.16	2.58	2.13	2.25	2.14	1.81	2.28
			PEG+DCPTA	1.15	1.07	0.88	0.98	1.12	2.98	2.84	2.66	2.52	2.61	2.95	2.61	2.87	2.76	2.84	2.41	2.79	2.74	2.66	2.62	2.68	2.96	2.41	2.87	2.23
		APX6	Control	1	1.12	0.93	0.95	1.09	1.02	1.01	0.93	0.85	1.14	1.03	0.94	0.95	1.07	1.09	0.91	0.83	0.91	1.05	1.01	1.05	1.04	0.85	0.97	1.09
			DCPTA	1.12	0.96	0.93	1.13	1.11	1.31	1.28	1.45	1.18	1.43	1.43	1.32	1.57	1.59	1.41	1.52	1.43	1.55	1.61	1.34	1.62	1.58	1.87	1.69	1.45
			PEG	0.93	0.96	1.13	1.07	1.08	0.76	0.69	0.82	0.81	0.96	0.96	0.71	0.68	0.84	0.65	0.75	0.59	0.45	0.69	0.75	0.73	0.36	0.62	0.55	0.57
			PEG+DCPTA	1.13	1.05	0.99	0.94	1.16	0.79	0.95	0.87	0.69	1.18	1.18	1.17	1.39	1.01	1.22	1.19	1.08	1.43	1.07	1.23	1.18	1.14	1.23	1.54	1.31
		APX7	Control	1	1.14	0.95	0.87	1.13	1.24	1.26	0.97	1.18	1.33	1.37	0.92	0.96	1.29	1.33	0.95	0.92	1.27	1.18	1.09	1.17	1.06	0.83	0.91	1.23
			DCPTA	1.26	0.94	0.96	1.23	1.26	3.13	3.27	2.88	2.81	2.99	3.05	2.59	2.73	2.76	2.98	3.03	3.37	2.72	2.69	2.94	3.04	3.13	2.97	2.65	2.58
			PEG	0.93	0.96	1.27	1.15	1.03	1.02	1.35	1.03	1.12	0.88	1.03	1.35	0.88	1.14	0.93	1.26	1.63	0.97	1.09	0.92	0.91	1.09	0.77	1.13	0.86
			PEG+DCPTA	1.15	1.06	0.87	0.93	1.12	0.49	0.71	0.43	0.57	0.34	0.46	0.31	0.43	0.67	0.55	0.69	0.58	0.73	0.36	0.41	0.49	0.61	0.77	0.35	0.41
		GR1	Control	1	1.15	0.97	0.93	1.11	1.11	1.03	0.92	0.83	1.02	1.03	0.94	0.96	1.13	1.11	0.99	0.93	1.04	1.15	1.12	1.01	1.02	0.89	0.95	1.11
			DCPTA	1.13	0.92	0.95	1.12	1.15	0.87	1.23	1.11	1.12	1.07	1.22	0.96	1.15	1.21	1.03	0.93	0.87	1.19	1.02	1.06	1.16	0.91	1.23	1.17	1.08
			PEG	0.96	0.92	1.01	1.19	1.03	1.96	2.17	2.23	1.81	2.34	2.17	1.73	1.82	1.99	1.93	1.49	1.93	1.76	1.82	1.71	1.63	1.45	1.38	1.57	1.42
			PEG+DCPTA	1.16	1.08	0.99	0.93	1.12	1.75	1.31	1.59	1.55	1.42	1.03	1.27	1.02	1.38	1.21	1.23	1.32	1.18	1.31	1.04	1.35	1.07	1.29	1.31	1.12
		GR2	Control	1	1.12	0.94	0.88	1.19	1.12	1.13	0.91	0.86	1.13	1.22	0.95	0.93	1.23	1.22	0.92	0.93	0.74	0.85	1.07	1.15	1.06	0.84	0.93	1.16
			DCPTA	1.23	0.96	0.97	1.28	1.24	2.49	2.45	2.37	2.13	2.69	2.86	2.95	2.49	2.93	2.84	2.77	3.03	3.02	2.38	2.93	2.93	3.06	3.02	2.68	3.14
			PEG	0.96	0.97	1.28	1.19	1.01	1.85	2.28	2.19	2.15	2.12	1.62	1.56	2.07	1.78	1.81	1.37	1.16	1.65	1.53	1.51	1.36	1.41	1.13	1.57	1.59
			PEG+DCPTA	1.12	1.03	0.86	0.94	1.13	2.13	2.34	2.06	1.87	1.83	2.11	2.32	2.05	2.16	2.43	1.93	2.12	2.35	2.47	2.26	2.02	2.45	2.27	2.16	1.73
		DHAR1	Control	1	1.04	0.95	0.93	1.12	1.02	1.13	0.95	0.96	1.13	1.13	0.99	0.95	1.15	1.17	0.93	0.95	0.93	1.11	1.07	1.14	1.05	0.93	0.92	1.12
			DCPTA	1.13	0.96	0.87	1.03	1.02	1.41	1.28	1.15	1.59	1.52	1.71	1.48	1.55	1.43	1.42	1.71	1.68	1.72	1.53	1.92	1.71	1.67	1.78	1.53	1.92
			PEG	0.95	0.97	1.06	1.13	1.1	0.86	0.63	0.91	0.78	0.64	0.62	0.73	0.61	0.48	0.54	0.62	0.43	0.74	0.68	0.54	0.69	0.43	0.61	0.48	0.54
			PEG+DCPTA	1.13	1.02	0.89	0.94	1.06	1.21	1.27	1.01	1.15	1.23	1.29	1.25	1.14	1.03	1.09	1.03	0.72	0.88	0.85	0.79	0.65	0.78	0.82	0.87	0.73
		DHAR2	Control	1	1.14	0.96	0.83	1.02	0.92	1.03	0.91	0.86	0.93	1.05	0.83	0.94	1.03	1.07	0.92	0.84	1.05	1.03	0.91	0.93	1.05	0.85	0.96	1.02
			DCPTA	1.04	0.92	0.87	1.01	1.05	1.74	1.58	1.81	1.63	1.89	2.1	1.78	1.81	1.63	1.86	2.33	2.18	2.21	1.94	1.86	2.1	2.28	2.11	1.93	1.76
			PEG	0.92	0.95	1.13	1.19	1.14	1.02	1.07	1.29	1.27	1.15	1.26	1.32	1.17	1.59	1.28	1.21	1.23	1.35	1.47	1.09	1.32	1.65	1.34	1.17	1.28
			PEG+DCPTA	1.06	1.08	0.89	0.92	1.13	1.07	1.22	1.45	1.39	1.18	1.21	1.19	1.11	1.38	1.43	1.62	1.34	1.47	1.23	1.36	1.41	1.63	1.37	1.19	1.36
		DHAR3	Control	1	1.13	0.95	0.84	1.16	1.11	1.15	0.94	0.86	1.17	1.07	0.94	0.91	0.81	1.04	0.97	0.98	1.29	1.35	1.34	1.18	1.25	1.14	0.96	1.38
			DCPTA	1.25	0.95	0.95	1.27	1.24	2.21	2.37	1.91	1.79	1.95	2.35	2.72	2.31	2.09	2.34	2.43	2.52	2.41	1.87	2.49	2.33	2.69	2.11	2.58	2.53
			PEG	0.96	0.94	1.26	1.15	1.06	1.72	1.55	1.63	1.38	1.39	1.05	1.47	1.21	1.12	1.26	0.72	0.79	0.64	0.95	0.92	0.48	0.52	0.67	0.32	0.43
			PEG+DCPTA	1.14	1.05	0.85	0.98	1.13	1.53	1.62	1.47	1.25	1.21	1.34	1.07	1.48	1.13	1.29	1.31	1.23	1.46	1.28	1.05	1.31	1.27	1.44	1.52	1.02
		MDHAR1	Control	1	1.15	0.96	0.87	1.19	1.13	1.18	0.97	0.85	1.13	1.24	0.96	1.27	1.34	1.21	0.97	1.34	1.25	1.13	1.32	1.18	0.89	0.83	0.88	1.09
			DCPTA	1.29	0.95	0.94	1.26	1.24	2.11	2.45	2.13	1.87	2.27	2.43	2.61	2.97	2.88	2.47	2.63	2.36	2.48	2.91	2.47	2.34	2.59	2.68	2.92	2.37
			PEG	0.94	0.95	1.27	1.17	1.08	1.33	0.91	1.26	0.94	1.32	1.12	0.89	1.32	0.87	1.23	1.11	0.93	1.09	0.88	1.23	0.84	0.91	1.15	1.16	1.09
			PEG+DCPTA	1.14	1.08	0.84	0.95	1.12	1.76	1.98	1.57	1.43	1.79	1.43	1.85	1.75	1.69	1.42	1.86	2.14	1.75	1.63	1.72	1.73	1.54	2.19	1.58	1.76
		MDHAR2	Control	1	1.18	0.99	0.88	1.14	1.02	1.05	0.88	0.83	1.06	1.07	0.85	0.86	1.04	1.13	0.96	0.99	1.25	1.12	1.03	1.17	1.09	0.84	0.96	1.18
			DCPTA	1.26	0.93	0.96	1.25	1.27	2.03	2.01	2.59	2.28	2.37	2.72	2.41	2.87	2.62	2.98	2.46	2.84	2.59	2.95	2.48	2.71	2.97	2.42	2.78	2.69
			PEG	0.95	0.96	1.27	1.19	1.08	1.52	1.44	1.35	1.58	1.76	1.85	1.58	1.43	1.51	1.67	1.63	1.57	1.36	1.42	1.84	1.42	1.65	1.79	1.81	1.36
			PEG+DCPTA	1.19	1.04	0.89	0.92	1.13	1.79	1.63	1.57	1.43	1.99	1.82	1.57	1.51	1.23	1.39	1.53	1.91	1.74	1.87	1.48	1.47	1.98	1.52	1.47	1.93
		MDHAR3	Control	1	1.21	0.93	0.85	1.17	1.15	1.38	0.99	0.94	1.29	1.27	0.95	0.94	1.22	1.28	0.97	0.94	1.26	1.23	1.17	1.12	1.05	0.87	0.84	1.13
			DCPTA	1.28	0.99	0.95	1.24	1.21	2.04	1.86	1.95	1.82	2.27	1.98	2.12	2.27	2.31	2.44	1.81	2.19	2.32	2.27	2.26	2.07	2.63	2.16	2.48	2.21
			PEG	0.93	0.95	1.28	1.19	1.08	3.27	3.61	3.73	3.16	3.72	3.31	3.43	3.28	3.05	3.68	3.16	3.73	3.49	3.58	3.82	3.03	3.87	3.25	3.41	3.48
			PEG+DCPTA	1.14	1.26	0.88	0.97	1.02	3.12	3.27	3.49	3.05	3.68	3.77	3.41	3.09	3.88	3.59	2.87	3.17	3.84	3.31	3.42	3.61	3.83	3.56	4.15	3.22
		MDHAR4	Control	1	1.12	0.96	0.97	1.13	1.12	1.05	0.94	0.99	1.07	0.88	0.97	0.96	1.05	1.08	0.94	0.86	1.08	1.09	1.03	1.04	1.09	0.84	0.97	1.09
			DCPTA	1.05	0.96	0.92	1.12	1.08	1.35	1.17	1.29	1.31	1.24	1.29	1.37	1.42	1.17	1.26	1.35	1.49	1.21	1.46	1.28	1.43	1.52	1.39	1.21	1.18
			PEG	0.98	0.99	1.14	1.17	1.08	0.41	0.43	0.46	0.52	0.59	0.23	0.31	0.48	0.47	0.45	0.41	0.25	0.47	0.36	0.44	0.23	0.42	0.38	0.25	0.27
			PEG+DCPTA	1.09	1.03	0.97	0.98	1.15	0.89	0.77	0.74	0.63	0.78	0.74	0.88	0.76	0.89	0.63	0.67	0.56	0.73	0.82	0.79	0.54	0.78	0.75	0.61	0.82
